# Supplementary material for: Construction of a Matrix Cancer-Associated Fibroblast Signature Gene-Based Risk Prognostic Signature for Directing Immunotherapy in Patients with Breast Cancer Using Single-Cell Analysis and Machine Learning
Source: Int J Mol Sci. 2023 Aug 24;24(17):13175. doi: 10.3390/ijms241713175 (PMC10487765; doi:10.3390/ijms241713175)
Supplement: Supplementary file 1 [file ijms-24-13175-s001.zip]

Archive with 2 entries (2 files):
- ijms-2537075-Supplementary.pdf
- ijms-2537075-Supplementary.xlsx
